# Supplementary material for: Study on the Efficiency and Mechanism of a Novel Copper-Based Composite Material Activated by Supramolecular Self-Assembly for Degrading Reactive Red 3BS
Source: Nanomaterials (Basel). 2026 Jan 15;16(2):111. doi: 10.3390/nano16020111 (PMC12843984; doi:10.3390/nano16020111)
Supplement: Supplementary file 1 [file nanomaterials-16-00111-s001.zip]

Archive with 1 entries (1 files):
- nanomaterials-4040111-supplementary.pdf
